# Supplementary material for: Assessment and Clinical Utility of a Non-Next-Generation Sequencing-Based Non-Invasive Prenatal Testing Technology
Source: Curr Issues Mol Biol. 2021 Aug 17;43(2):958–64. doi: 10.3390/cimb43020068 (PMC8929113; doi:10.3390/cimb43020068)
Supplement: Supplementary file 1 [file cimb-43-00068-s001.zip]

Archive with 3 entries (2 files):
- cimb-1289778-supplementary/
- cimb-1289778-supplementary/Supplement A.pdf
- cimb-1289778-supplementary/Supplement B.pdf
